# Supplementary material for: Genetic dissection of QTLs for starch content in four maize DH populations
Source: Front Plant Sci. 2022 Oct 6;13:950664. doi: 10.3389/fpls.2022.950664 (PMC9583244; doi:10.3389/fpls.2022.950664)
Supplement: Supplementary file 2 [file Table_1.XLSX]

## Sheet: table2
Population	QTLa	Chr	G-Peak (cM)	P-Peak (Mb)_V4b	G-Range (cM)	P-Range (Mb)_V4b	LOD	PVEc(%)	Addd	Parente+	PVE(%) -ALL
AF026	qSC-26-1	3	56.11	199.159	50.83 - 63.40	192.97 - 200.45	4.57	5.06	0.27	KB319001	12.8
	qSC-26-2	4	60.66	229.333	57.50 - 63.48	208.9 - 240.7	3.02	3.65	0.23	KB319001
	qSC-26-3	8	14.45	7.1694	9.87 - 22.35	5.86 - 16.43	5.17	6.38	-0.3	KB319002
AF028	qSC-28-1	1	41.95	61.6656	40.66 - 45.61	60.19 - 83.65	3.34	3.83	0.41	KB517003	31.4
	qSC-28-2	4	27.97	147.196	18.96 - 31.73	18.47 - 156.85	8.81	10.58	0.68	KB517003
	qSC-28-3	5	89.14	197.269	84.56 - 92.14	183.23 - 197.27	12.22	16.12	0.84	KB517003
	qSC-28-4	8	8.76	26.1519	5.36 - 10.60	20.78 - 65.48	4.98	5.79	0.5	KB517003
AF053	qSC-53-1	3	25.61	136.599	22.24 - 29.26	45.76 - 157.17	4.27	8.03	-0.399	DK159Mu	41.57
	qSC-53-2	7	29.11	143.873	26.37 - 35.11	138.27 - 143.87	7.54	16.18	-0.57	DK159Mu
	qSC-53-3	9	8.09	35.2167	4.85 - 17.09	13.71 - 35.22	6.33	13.32	-0.52	DK159Mu
AF069	qSC-69-1	1	32.3	44.515	29.38 - 35.82	39.4 - 62.75	6.08	8.43	0.54	AJ317001	18.73
	qSC-69-2	1	93.48	282.607	89.95 - 107.15	279.59 - 302.14	5.33	8.36	-0.54	AJ519008
	qSC-69-3	5	39.47	66.0238	30.35 - 44.91	18.85 - 168.63	3.81	5.32	0.43	AJ317001
			40.5462	121.291							26.125

## Sheet: table S1
Table S1. SNPs and genetic map structure
Population	Chr.	No. of SNPs	Genetic distance (cM)	Average genetic distance (cM)	Max genetic distance (cM)
SC1	1	113	114.415	1.02157	30
	2	124	108.832	0.88481	23.9796
	3	116	83.9619	0.730104	11.4822
	4	65	63.7803	0.996568	11.2592
	5	92	71.7949	0.788955	13.569
	6	39	67.343	1.77219	15.4989
	7	79	73.2605	0.939238	11.0178
	8	88	67.7792	0.779071	11.7076
	9	25	70.4524	2.93552	21.9008
	10	35	54.2648	1.59602	27.9414
	overall	776	775.884	1.0129	30
SC2	1	222	107.433	0.486122	11.4495
	2	80	101.633	1.2865	17.5122
	3	104	86.1405	0.836315	14.0334
	4	163	76.1623	0.470137	9.51565
	5	118	122.633	1.04814	25.3124
	6	6	35.1619	7.03239	24.2477
	7	87	94.4737	1.09853	18.6244
	8	119	59.833	0.50706	7.88334
	9	133	87.354	0.661773	26.5818
	10	132	88.0364	0.672033	19.0807
	overall	1164	858.861	0.744247	26.5818
SC3	1	104	98.3678	0.955027	14.6965
	2	118	96.1448	0.82175	21.5218
	3	111	82.8812	0.753466	30
	4	165	55.6656	0.339424	9.31762
	5	36	66.8106	1.90887	12.194
	6	82	52.7315	0.651006	6.76352
	7	102	64.5374	0.638984	14.878
	8	16	30.9383	2.06255	20.6932
	9	36	47.1269	1.34648	20.7455
	10	61	32.5439	0.542398	8.26669
	overall	831	627.748	0.764614	30
SC4	1	205	107.88	0.528823	6.77262
	2	133	95.1583	0.720897	13.0075
	3	153	85.2974	0.561167	6.05551
	4	81	81.1496	1.01437	21.0911
	5	117	87.1091	0.75094	21.5202
	6	116	62.5444	0.543864	5.27612
	7	124	67.3824	0.547824	8.96289
	8	114	74.6606	0.660714	7.77147
	9	99	58.2197	0.594079	7.77305
	10	75	53.8091	0.72715	5.06145
	overall	1217	773.21	0.640605	21.5202
