# Supplementary material for: Genetic dissection of QTLs for starch content in four maize DH populations
Source: Front Plant Sci. 2022 Oct 6;13:950664. doi: 10.3389/fpls.2022.950664 (PMC9583244; doi:10.3389/fpls.2022.950664)
Supplement: Supplementary file 3 [file Table_2.XLSX]

## Sheet: Table S2
Table S2. Co-localization of SC QTLs in maize kernels identified in the current and previous studies
QTL in present study					QTL in previous study
Pop	QTL	Chr	start	end	Chr	start	end	Reference
SC2	qSC-2-1	1	60187486	83648109	1	76264212	76364212	Alves et al. 2019
SC2	qSC-2-2	4	18470371	156846946	4	83736327	83836327	Alves et al. 2019
SC2	qSC-2-2	4	18470371	156846946	4	144547743	144647743	Alves et al. 2019
SC1	qSC-1-2	4	208899506	240701788	4	239042055	239142055	Cook et al. 2012
SC2	qSC-2-3	5	183230780	197268798	5	195079902	195179902	Cook et al. 2012
SC2	qSC-2-4	8	20778345	65483447	8	22591849	22691849	Cook et al. 2012
SC2	qSC-2-4	8	20778345	65483447	8	44294318	44394318	Cook et al. 2012
SC3	qSC-3-1	3	45762673	157174856	3	56381571	56481571	Cook et al. 2012
SC3	qSC-3-1	3	45762673	157174856	3	126932958	127032958	Cook et al. 2012
SC3	qSC-3-1	3	45762673	157174856	3	143770521	143870521	Cook et al. 2012
SC3	qSC-3-3	9	13709063	35216739	9	26893971	26993971	Cook et al. 2012
SC4	qSC-4-1	1	39401778	62747978	1	58534890	58634890	Cook et al. 2012
SC4	qSC-4-3	5	18849356	168633707	5	53023434	53123434	Cook et al. 2012
SC4	qSC-4-3	5	18849356	168633707	5	142804015	142904015	Cook et al. 2012
SC1	qSC-1-1	3	192965154	200445331	3	198683402	218484304	Cook et al. 2012
SC1	qSC-1-2	4	208899506	240701788	4	238320889	238471241	Cook et al. 2012
SC2	qSC-2-1	1	60187486	83648109	1	53947243	63892053	Cook et al. 2012
SC2	qSC-2-3	5	183230780	197268798	5	180736906	191590644	Cook et al. 2012
SC2	qSC-2-4	8	20778345	65483447	8	22392462	91992962	Cook et al. 2012
SC3	qSC-3-1	3	45762673	157174856	3	91778177	149241573	Cook et al. 2012
SC3	qSC-3-2	7	138265889	143872785	7	142783195	144130380	Cook et al. 2012
SC3	qSC-3-3	9	13709063	35216739	9	22103918	37409324	Cook et al. 2012
SC4	qSC-4-1	1	39401778	62747978	1	53947243	63892053	Cook et al. 2012
SC4	qSC-4-3	5	18849356	168633707	5	98651398	160989998	Cook et al. 2012
SC3	qSC-3-1	3	45762673	157174856	3	26352719	119648538	Dong et al. 2015
SC3	qSC-3-3	9	13709063	35216739	9	16318197	102441499	Dong et al. 2015
SC4	qSC-4-3	5	18849356	168633707	5	65110874	128107392	Dong et al. 2015
SC4	qSC-4-3	5	18849356	168633707	5	82423451	174408734	Guo et al. 2013
SC1	qSC-1-2	4	208899506	240701788	4	233623980	235623980	Hu et al. 2021
SC1	qSC-1-2	4	208899506	240701788	4	235879619	237879619	Hu et al. 2021
SC1	qSC-1-3	8	5864518	16426391	8	6867656	12529270	Hu et al. 2021
SC2	qSC-2-1	1	60187486	83648109	1	75733063	77733063	Hu et al. 2021
SC2	qSC-2-1	1	60187486	83648109	1	81265907	83508648	Hu et al. 2021
SC2	qSC-2-2	4	18470371	156846946	4	15604802	18500448	Hu et al. 2021
SC2	qSC-2-2	4	18470371	156846946	4	81776098	83776098	Hu et al. 2021
SC2	qSC-2-2	4	18470371	156846946	4	95311993	97311993	Hu et al. 2021
SC2	qSC-2-2	4	18470371	156846946	4	127855516	129855516	Hu et al. 2021
SC2	qSC-2-2	4	18470371	156846946	4	130937517	134662690	Hu et al. 2021
SC2	qSC-2-2	4	18470371	156846946	4	141163429	143163429	Hu et al. 2021
SC2	qSC-2-2	4	18470371	156846946	4	144615146	146615146	Hu et al. 2021
SC2	qSC-2-2	4	18470371	156846946	4	146728545	148728545	Hu et al. 2021
SC2	qSC-2-2	4	18470371	156846946	4	150846081	152919327	Hu et al. 2021
SC2	qSC-2-3	5	183230780	197268798	5	191562444	193562444	Hu et al. 2021
SC2	qSC-2-3	5	183230780	197268798	5	195029768	197145284	Hu et al. 2021
SC4	qSC-4-1	1	39401778	62747978	1	38246337	41511591	Hu et al. 2021
SC4	qSC-4-1	1	39401778	62747978	1	42137716	44137716	Hu et al. 2021
SC4	qSC-4-1	1	39401778	62747978	1	54388755	56388755	Hu et al. 2021
SC4	qSC-4-3	5	18849356	168633707	5	22259541	24889204	Hu et al. 2021
SC4	qSC-4-3	5	18849356	168633707	5	32439994	34786629	Hu et al. 2021
SC4	qSC-4-3	5	18849356	168633707	5	45527734	47527734	Hu et al. 2021
SC4	qSC-4-3	5	18849356	168633707	5	50856239	52856239	Hu et al. 2021
SC4	qSC-4-3	5	18849356	168633707	5	59990183	65458906	Hu et al. 2021
SC4	qSC-4-3	5	18849356	168633707	5	66672763	68672763	Hu et al. 2021
SC4	qSC-4-3	5	18849356	168633707	5	69776067	71776067	Hu et al. 2021
SC4	qSC-4-3	5	18849356	168633707	5	124549282	126814558	Hu et al. 2021
SC4	qSC-4-3	5	18849356	168633707	5	141479747	143479747	Hu et al. 2021
SC1	qSC-1-1	3	192965154	200445331	3	193861432	194886225	Hu et al. 2021
SC1	qSC-1-3	8	5864518	16426391	8	8292382	11799562	Hu et al. 2021
SC2	qSC-2-4	8	20778345	65483447	8	20699534	20815351	Hu et al. 2021
SC4	qSC-4-3	5	18849356	168633707	5	30838566	32919099	Hu et al. 2021
SC4	qSC-4-3	5	18849356	168633707	5	62027988	64106245	Hu et al. 2021
SC4	qSC-4-3	5	18849356	168633707	5	89001730	128107449	Hu et al. 2021
SC4	qSC-4-3	5	18849356	168633707	5	152439965	157300006	Hu et al. 2021
SC1	qSC-1-2	4	208899506	240701788	4	233207534	234904406	Hu et al. 2021
SC1	qSC-1-3	8	5864518	16426391	8	10298432	11504308	Hu et al. 2021
SC2	qSC-2-2	4	18470371	156846946	4	15529476	22142029	Hu et al. 2021
SC2	qSC-2-3	5	183230780	197268798	5	169875266	186942908	Hu et al. 2021
SC2	qSC-2-3	5	183230780	197268798	5	194109325	203210846	Hu et al. 2021
SC4	qSC-4-1	1	39401778	62747978	1	33672279	51461614	Hu et al. 2021
SC4	qSC-4-1	1	39401778	62747978	1	29255108	45441563	Hu et al. 2021
SC4	qSC-4-3	5	18849356	168633707	5	51493513	66031418	Hu et al. 2021
SC4	qSC-4-3	5	18849356	168633707	5	76620231	91615248	Hu et al. 2021
SC4	qSC-4-3	5	18849356	168633707	5	150752950	159538551	Hu et al. 2021
SC2	qSC-2-4	8	20778345	65483447	8	22507387	36142243	Li et al. 2009
SC4	qSC-4-3	5	18849356	168633707	5	14269692	128107392	Li et al. 2009
SC2	qSC-2-2	4	18470371	156846946	4	44813312	44913312	Lin et al. 2019
SC3	qSC-3-1	3	45762673	157174856	3	119647741	136874092	Liu et al. 2008
SC3	qSC-3-3	9	13709063	35216739	9	26960000	49130000	Nancy et al. 2014
SC2	qSC-2-4	8	20778345	65483447	8	22507387	36142243	Wang et al. 2010
SC4	qSC-4-3	5	18849356	168633707	5	14269692	128107392	Wang et al. 2010
SC4	qSC-4-3	5	18849356	168633707	5	155525263	174408734	Wang et al. 2010
SC1	qSC-1-1	3	192965154	200445331	3	182032506	198593726	Wassom et al. 2008
SC2	qSC-2-2	4	18470371	156846946	4	22140902	36884877	Wassom et al. 2008
SC3	qSC-3-3	9	13709063	35216739	9	4881573	18041159	Yang et al. 2013
SC3	qSC-3-3	9	13709063	35216739	9	16678350	28509925	Yang et al. 2013
SC4	qSC-4-1	1	39401778	62747978	1	32867955	51946864	Yang et al. 2013
SC4	qSC-4-3	5	18849356	168633707	5	14269692	128107392	Yang et al. 2013
SC4	qSC-4-3	5	18849356	168633707	5	14072358	128107392	Yang et al. 2013
SC2	qSC-2-1	1	60187486	83648109	1	46678942	179591121	Zhang et al. 2008
SC2	qSC-2-2	4	18470371	156846946	4	2998634	22146537	Zhang et al. 2008
SC2	qSC-2-3	5	183230780	197268798	5	168646501	194170682	Zhang et al. 2008
SC3	qSC-3-2	7	138265889	143872785	7	133453350	163184932	Zhang et al. 2008
SC4	qSC-4-1	1	39401778	62747978	1	46678942	179591121	Zhang et al. 2008
