# Supplementary material for: Genetic dissection of QTLs for starch content in four maize DH populations
Source: Front Plant Sci. 2022 Oct 6;13:950664. doi: 10.3389/fpls.2022.950664 (PMC9583244; doi:10.3389/fpls.2022.950664)
Supplement: Supplementary file 4 [file Table_3.XLSX]

## Sheet: table2
Population	QTLa	Chr	G-Peak (cM)	P-Peak (Mb)_V4b	G-Range (cM)	P-Range (Mb)_V4b	LOD	PVEc(%)	Addd	Parente+	PVE(%) -ALL
AF026	qSC-26-1	3	56.11	199.159	50.83 - 63.40	192.97 - 200.45	4.57	5.06	0.27	KB319001	12.8
	qSC-26-2	4	60.66	229.333	57.50 - 63.48	208.9 - 240.7	3.02	3.65	0.23	KB319001
	qSC-26-3	8	14.45	7.1694	9.87 - 22.35	5.86 - 16.43	5.17	6.38	-0.3	KB319002
AF028	qSC-28-1	1	41.95	61.6656	40.66 - 45.61	60.19 - 83.65	3.34	3.83	0.41	KB517003	31.4
	qSC-28-2	4	27.97	147.196	18.96 - 31.73	18.47 - 156.85	8.81	10.58	0.68	KB517003
	qSC-28-3	5	89.14	197.269	84.56 - 92.14	183.23 - 197.27	12.22	16.12	0.84	KB517003
	qSC-28-4	8	8.76	26.1519	5.36 - 10.60	20.78 - 65.48	4.98	5.79	0.5	KB517003
AF053	qSC-53-1	3	25.61	136.599	22.24 - 29.26	45.76 - 157.17	4.27	8.03	-0.399	DK159Mu	41.57
	qSC-53-2	7	29.11	143.873	26.37 - 35.11	138.27 - 143.87	7.54	16.18	-0.57	DK159Mu
	qSC-53-3	9	8.09	35.2167	4.85 - 17.09	13.71 - 35.22	6.33	13.32	-0.52	DK159Mu
AF069	qSC-69-1	1	32.3	44.515	29.38 - 35.82	39.4 - 62.75	6.08	8.43	0.54	AJ317001	18.73
	qSC-69-2	1	93.48	282.607	89.95 - 107.15	279.59 - 302.14	5.33	8.36	-0.54	AJ519008
	qSC-69-3	5	39.47	66.0238	30.35 - 44.91	18.85 - 168.63	3.81	5.32	0.43	AJ317001
			40.5462	121.291							26.125

## Sheet: Table S3
Table S3. Association of candidate genes with kernel starch QTLs
Gene ID	Gene name	Chr	Start	End	Width	Pop	QTL	Chr	peak	start_QTL	end_QTL
Zm00001d043309		3	195736199	195749967	13769	SC1	qSC-1-1	3	199.159	192965154	200445331
Zm00001d053015		4	209127785	209129931	2147	SC1	qSC-1-2	4	229.333	208899506	240701788
Zm00001d053017		4	209242258	209246990	4733	SC1	qSC-1-2	4	229.333	208899506	240701788
Zm00001d053151		4	216317487	216322672	5186	SC1	qSC-1-2	4	229.333	208899506	240701788
Zm00001d053331		4	226420587	226421326	740	SC1	qSC-1-2	4	229.333	208899506	240701788
Zm00001d053334		4	226583266	226590664	7399	SC1	qSC-1-2	4	229.333	208899506	240701788
Zm00001d053580		4	235225983	235235156	9174	SC1	qSC-1-2	4	229.333	208899506	240701788
Zm00001d053684		4	238977831	238989000	11170	SC1	qSC-1-2	4	229.333	208899506	240701788
Zm00001d053685		4	239005570	239012726	7157	SC1	qSC-1-2	4	229.333	208899506	240701788
Zm00001d053757		4	240544366	240548417	4052	SC1	qSC-1-2	4	229.333	208899506	240701788
Zm00001d008619	TPI3	8	14786063	14790046	3984	SC1	qSC-1-3	8	7.1694	5864518	16426391
Zm00001d008491		8	10203372	10207090	3719	SC1	qSC-1-3	8	7.1694	5864518	16426391
Zm00001d029164		1	60874573	60876557	1985	SC2	qSC-2-1	1	61.6656	60187486	83648109
Zm00001d029316		1	65770171	65774414	4244	SC2	qSC-2-1	1	61.6656	60187486	83648109
Zm00001d029413		1	69507214	69508484	1271	SC2	qSC-2-1	1	61.6656	60187486	83648109
Zm00001d029482		1	72598357	72602773	4417	SC2	qSC-2-1	1	61.6656	60187486	83648109
Zm00001d029502		1	73436800	73454549	17750	SC2	qSC-2-1	1	61.6656	60187486	83648109
Zm00001d029525		1	74653797	74658730	4934	SC2	qSC-2-1	1	61.6656	60187486	83648109
Zm00001d029654		1	81612748	81617458	4711	SC2	qSC-2-1	1	61.6656	60187486	83648109
Zm00001d050032	BT2	4	61315575	61321350	5776	SC2	qSC-2-2	4	147.196	18470371	156846946
Zm00001d049753	SU1	4	43110569	43119167	8599	SC2	qSC-2-2	4	147.196	18470371	156846946
Zm00001d049187		4	19755800	19757563	1764	SC2	qSC-2-2	4	147.196	18470371	156846946
Zm00001d049409		4	29640856	29648406	7551	SC2	qSC-2-2	4	147.196	18470371	156846946
Zm00001d049413		4	29849048	29857160	8113	SC2	qSC-2-2	4	147.196	18470371	156846946
Zm00001d049560		4	35266473	35294057	27585	SC2	qSC-2-2	4	147.196	18470371	156846946
Zm00001d049641		4	38551544	38555126	3583	SC2	qSC-2-2	4	147.196	18470371	156846946
Zm00001d049649		4	38706344	38709739	3396	SC2	qSC-2-2	4	147.196	18470371	156846946
Zm00001d049691		4	40460274	40464504	4231	SC2	qSC-2-2	4	147.196	18470371	156846946
Zm00001d049731		4	41765717	41769191	3475	SC2	qSC-2-2	4	147.196	18470371	156846946
Zm00001d049954		4	55307251	55311651	4401	SC2	qSC-2-2	4	147.196	18470371	156846946
Zm00001d050069		4	63832557	63836587	4031	SC2	qSC-2-2	4	147.196	18470371	156846946
Zm00001d050125		4	67726988	67745706	18719	SC2	qSC-2-2	4	147.196	18470371	156846946
Zm00001d050208		4	73550491	73555374	4884	SC2	qSC-2-2	4	147.196	18470371	156846946
Zm00001d050293		4	79156177	79162011	5835	SC2	qSC-2-2	4	147.196	18470371	156846946
Zm00001d050383		4	85015212	85019176	3965	SC2	qSC-2-2	4	147.196	18470371	156846946
Zm00001d050409		4	86577059	86578252	1194	SC2	qSC-2-2	4	147.196	18470371	156846946
Zm00001d050428		4	87289139	87294301	5163	SC2	qSC-2-2	4	147.196	18470371	156846946
Zm00001d050505		4	94713859	94715548	1690	SC2	qSC-2-2	4	147.196	18470371	156846946
Zm00001d050716		4	118325912	118331112	5201	SC2	qSC-2-2	4	147.196	18470371	156846946
Zm00001d050810		4	124187282	124193089	5808	SC2	qSC-2-2	4	147.196	18470371	156846946
Zm00001d050965		4	134060297	134069849	9553	SC2	qSC-2-2	4	147.196	18470371	156846946
Zm00001d051001		4	136187079	136190530	3452	SC2	qSC-2-2	4	147.196	18470371	156846946
Zm00001d051157		4	146405890	146410901	5012	SC2	qSC-2-2	4	147.196	18470371	156846946
Zm00001d051360		4	155952319	155960221	7903	SC2	qSC-2-2	4	147.196	18470371	156846946
Zm00001d017091		5	185084105	185089320	5216	SC2	qSC-2-3	5	197.269	183230780	197268798
Zm00001d017119		5	185977855	185983439	5585	SC2	qSC-2-3	5	197.269	183230780	197268798
Zm00001d017121		5	186104976	186109690	4715	SC2	qSC-2-3	5	197.269	183230780	197268798
Zm00001d017258		5	190746466	190759324	12859	SC2	qSC-2-3	5	197.269	183230780	197268798
Zm00001d017271		5	191255085	191261009	5925	SC2	qSC-2-3	5	197.269	183230780	197268798
Zm00001d008809		8	21249236	21251762	2527	SC2	qSC-2-4	8	26.1519	20778345	65483447
Zm00001d008816		8	21388425	21392149	3725	SC2	qSC-2-4	8	26.1519	20778345	65483447
Zm00001d008855		8	22739651	22740658	1008	SC2	qSC-2-4	8	26.1519	20778345	65483447
Zm00001d009016		8	30232179	30236384	4206	SC2	qSC-2-4	8	26.1519	20778345	65483447
Zm00001d009127		8	38444417	38450459	6043	SC2	qSC-2-4	8	26.1519	20778345	65483447
Zm00001d009163		8	40371057	40374042	2986	SC2	qSC-2-4	8	26.1519	20778345	65483447
Zm00001d009177		8	41086584	41090905	4322	SC2	qSC-2-4	8	26.1519	20778345	65483447
Zm00001d009212		8	43471863	43480271	8409	SC2	qSC-2-4	8	26.1519	20778345	65483447
Zm00001d009226		8	44498799	44501231	2433	SC2	qSC-2-4	8	26.1519	20778345	65483447
Zm00001d042184	PDH1	3	155339409	155340851	1443	SC3	qSC-3-1	3	136.599	45762673	157174856
Zm00001d040603		3	52758777	52777667	18891	SC3	qSC-3-1	3	136.599	45762673	157174856
Zm00001d040721		3	59860481	59869531	9051	SC3	qSC-3-1	3	136.599	45762673	157174856
Zm00001d040735		3	60817984	60822374	4391	SC3	qSC-3-1	3	136.599	45762673	157174856
Zm00001d040788		3	65988895	65991327	2433	SC3	qSC-3-1	3	136.599	45762673	157174856
Zm00001d041243		3	107817035	107822167	5133	SC3	qSC-3-1	3	136.599	45762673	157174856
Zm00001d041319		3	111919013	111920827	1815	SC3	qSC-3-1	3	136.599	45762673	157174856
Zm00001d041335		3	112607333	112609029	1697	SC3	qSC-3-1	3	136.599	45762673	157174856
Zm00001d041567		3	127489874	127490593	720	SC3	qSC-3-1	3	136.599	45762673	157174856
Zm00001d041596		3	129159709	129161496	1788	SC3	qSC-3-1	3	136.599	45762673	157174856
Zm00001d041839		3	140023603	140029825	6223	SC3	qSC-3-1	3	136.599	45762673	157174856
Zm00001d041991		3	146847940	146851037	3098	SC3	qSC-3-1	3	136.599	45762673	157174856
Zm00001d042117		3	151572267	151577836	5570	SC3	qSC-3-1	3	136.599	45762673	157174856
Zm00001d042146	ZMHXK3a	3	153564761	153570791	6031	SC3	qSC-3-1	3	136.599	45762673	157174856
Zm00001d021050		7	141288160	141292427	4268	SC3	qSC-3-2	7	143.873	138265889	143872785
Zm00001d021070		7	142133051	142138801	5751	SC3	qSC-3-2	7	143.873	138265889	143872785
Zm00001d045261	SS1	9	17401822	17412594	10773	SC3	qSC-3-3	9	35.2167	13709063	35216739
Zm00001d045462	WX1	9	23107329	23111318	3990	SC3	qSC-3-3	9	35.2167	13709063	35216739
Zm00001d045148		9	14306889	14307320	432	SC3	qSC-3-3	9	35.2167	13709063	35216739
Zm00001d045326		9	19060453	19065712	5260	SC3	qSC-3-3	9	35.2167	13709063	35216739
Zm00001d045431		9	21923413	21927989	4577	SC3	qSC-3-3	9	35.2167	13709063	35216739
Zm00001d045451		9	22640913	22645485	4573	SC3	qSC-3-3	9	35.2167	13709063	35216739
Zm00001d045570		9	27013429	27015031	1603	SC3	qSC-3-3	9	35.2167	13709063	35216739
Zm00001d029091	SUS2	1	57485976	57493258	7283	SC4	qSC-4-1	1	44.515	39401778	62747978
Zm00001d028572		1	39461169	39464573	3405	SC4	qSC-4-1	1	44.515	39401778	62747978
Zm00001d028735		1	44718501	44719536	1036	SC4	qSC-4-1	1	44.515	39401778	62747978
Zm00001d028868		1	49087869	49093033	5165	SC4	qSC-4-1	1	44.515	39401778	62747978
Zm00001d028880		1	49535063	49535443	381	SC4	qSC-4-1	1	44.515	39401778	62747978
Zm00001d028926		1	51754552	51764566	10015	SC4	qSC-4-1	1	44.515	39401778	62747978
Zm00001d028983		1	53462988	53463885	898	SC4	qSC-4-1	1	44.515	39401778	62747978
Zm00001d029025		1	55178515	55181462	2948	SC4	qSC-4-1	1	44.515	39401778	62747978
Zm00001d029084		1	57446546	57452595	6050	SC4	qSC-4-1	1	44.515	39401778	62747978
Zm00001d029164		1	60874573	60876557	1985	SC4	qSC-4-1	1	44.515	39401778	62747978
Zm00001d034256	PHI1	1	288168990	288176921	7932	SC4	qSC-4-2	1	282.607	279591802	302136796
Zm00001d034074		1	283220928	283230016	9089	SC4	qSC-4-2	1	282.607	279591802	302136796
Zm00001d034241		1	287663868	287667586	3719	SC4	qSC-4-2	1	282.607	279591802	302136796
Zm00001d034305		1	288863242	288863850	609	SC4	qSC-4-2	1	282.607	279591802	302136796
Zm00001d034307		1	288949994	288950552	559	SC4	qSC-4-2	1	282.607	279591802	302136796
Zm00001d034443		1	293098082	293102502	4421	SC4	qSC-4-2	1	282.607	279591802	302136796
Zm00001d034531		1	295750532	295760489	9958	SC4	qSC-4-2	1	282.607	279591802	302136796
Zm00001d034570		1	296532479	296537055	4577	SC4	qSC-4-2	1	282.607	279591802	302136796
Zm00001d014947	IVR2	5	69452584	69455758	3175	SC4	qSC-4-3	5	66.0238	18849356	168633707
Zm00001d014844	SBE1	5	65186102	65197475	11374	SC4	qSC-4-3	5	66.0238	18849356	168633707
Zm00001d014150	SS2c	5	34229299	34244983	15685	SC4	qSC-4-3	5	66.0238	18849356	168633707
Zm00001d014083		5	31745001	31747554	2554	SC4	qSC-4-3	5	66.0238	18849356	168633707
Zm00001d014324		5	41031208	41035865	4658	SC4	qSC-4-3	5	66.0238	18849356	168633707
Zm00001d014383		5	43801422	43807228	5807	SC4	qSC-4-3	5	66.0238	18849356	168633707
Zm00001d014514		5	51213904	51214845	942	SC4	qSC-4-3	5	66.0238	18849356	168633707
Zm00001d014643		5	57156810	57158355	1546	SC4	qSC-4-3	5	66.0238	18849356	168633707
Zm00001d014674		5	58597635	58609068	11434	SC4	qSC-4-3	5	66.0238	18849356	168633707
Zm00001d014787		5	63034224	63040734	6511	SC4	qSC-4-3	5	66.0238	18849356	168633707
Zm00001d014991		5	71272462	71282929	10468	SC4	qSC-4-3	5	66.0238	18849356	168633707
Zm00001d015008		5	72033745	72039909	6165	SC4	qSC-4-3	5	66.0238	18849356	168633707
Zm00001d015376		5	87051940	87055648	3709	SC4	qSC-4-3	5	66.0238	18849356	168633707
Zm00001d015383		5	87517860	87522764	4905	SC4	qSC-4-3	5	66.0238	18849356	168633707
Zm00001d015570		5	98828050	98835540	7491	SC4	qSC-4-3	5	66.0238	18849356	168633707
Zm00001d015856		5	126813401	126819662	6262	SC4	qSC-4-3	5	66.0238	18849356	168633707
Zm00001d015885		5	128940472	128944793	4322	SC4	qSC-4-3	5	66.0238	18849356	168633707
Zm00001d016173		5	148417726	148419642	1917	SC4	qSC-4-3	5	66.0238	18849356	168633707
Zm00001d016248		5	152956416	152961046	4631	SC4	qSC-4-3	5	66.0238	18849356	168633707
Zm00001d016250		5	153309078	153309533	456	SC4	qSC-4-3	5	66.0238	18849356	168633707
Zm00001d016251		5	153338236	153339393	1158	SC4	qSC-4-3	5	66.0238	18849356	168633707
Zm00001d016286		5	155680713	155697788	17076	SC4	qSC-4-3	5	66.0238	18849356	168633707
Zm00001d016297		5	156098860	156102593	3734	SC4	qSC-4-3	5	66.0238	18849356	168633707
Zm00001d016365		5	159330634	159338014	7381	SC4	qSC-4-3	5	66.0238	18849356	168633707
